# Supplementary material for: In Vitro Degradation of Electrospun Poly(Lactic-Co-Glycolic Acid) (PLGA) for Oral Mucosa Regeneration
Source: Polymers (Basel). 2020 Aug 18;12(8):1853. doi: 10.3390/polym12081853 (PMC7465081; doi:10.3390/polym12081853)
Supplement: Supplementary file 1 [file polymers-12-01853-s001.zip]

Archive with 1 entries (1 files):
- polymers-873520-supplementary.docx
